# Supplementary material for: Analysis of the bacterial communities associated with two ant–plant symbioses
Source: Microbiologyopen. 2013 Feb 17;2(2):276–83. doi: 10.1002/mbo3.73 (PMC3633351; doi:10.1002/mbo3.73)
Supplement: Supplementary file 2 [file mbo30002-0276-SD4.txt]

HPAD Station
CNAOStation
HPAOStation
Kitengela
Ngong Hills
Mpala Road
Number ofsequences
0"
20"
40"
60"
80"
100"
120"
0" 500" 1000" 1500" 2000" 2500"
FG1"
FG2"
FG3"
KY1"
KY2"
KY4"
  0 500 1000 1500 2000 2500
N
umb
er 
of
O
TU
s
  0
 20
 40
 60
 80
 100
120
