# Supplementary material for: Analysis of the bacterial communities associated with two ant–plant symbioses
Source: Microbiologyopen. 2013 Feb 17;2(2):276–83. doi: 10.1002/mbo3.73 (PMC3633351; doi:10.1002/mbo3.73)
Supplement: Supplementary file 4 [file mbo30002-0276-SD5.txt]

 Allomerus Tetraponera
Class % ofpyrotags OTUs % ofpyrotags OTUs 
α-proteobacteria 28.7 38.9 8.2 29.7
β-proteobacteria 2.8 11.5 0.6 9.3
ɣ-proteobacteria 68.5 49.6 91.2 61.0
Table S1.Distribution ofProteobacteria within cuticular microbiomes Allomerus
and Tetraponeraants.Values representthe average relative abundance of
either pyrotags or OTUs classified as belonging to the phylum Proteobacteria.
