# Supplementary material for: Analysis of the bacterial communities associated with two ant–plant symbioses
Source: Microbiologyopen. 2013 Feb 17;2(2):276–83. doi: 10.1002/mbo3.73 (PMC3633351; doi:10.1002/mbo3.73)
Supplement: Supplementary file 6 [file mbo30002-0276-SD6.txt]

Strain Source location Accession Genus 
Antifungal
activity Closest relative (accession,% identity)
T1 Kitengela JX305999 Streptomyces Y Streptomycessp.OA18 (JN942133,100)
T2 Ngong Hills JX306000 Streptomyces Y Streptomycessp.FXJ7.385 (JF346529,100) 
T3 Ngong Hills JX306001 Saccharopolyspora Y Saccharopolyspora sp.8-15 (HQ622522,99)
T4 Ngong Hills JX306002 Streptomyces N Streptomyces sp.CPE1 (JN936839,100)
T7 Kitengela JX306003 Saccharopolyspora Y Saccharopolysporasp.JAJ12 (JN859001,99)
T21 Ngong Hills JX306004 Saccharopolyspora Y Saccharopolysporasp.JAJ12 (JN859001,99)
 
Table S2.16S identification ofthe antibiotic-producing actinobacteria genera from Tetraponeraants. Genbank accession 
numbers are given for the 16S sequences generated from this study and the closestrelative and % identity is indicated.
Bacteria were isolated and assessed for antifungal activity againstCandida albicansas previously described (Seipke et 
al., 2012b).
